# Supplementary material for: Dicer-Dependent Biogenesis of Small RNAs and Evidence for MicroRNA-Like RNAs in the Penicillin Producing Fungus Penicillium chrysogenum
Source: PLoS One. 2015 May 8;10(5):e0125989. doi: 10.1371/journal.pone.0125989 (PMC4425646; doi:10.1371/journal.pone.0125989)
Supplement: S1 Table — (XLSX) [file pone.0125989.s007.xlsx]

## Sheet: Tabelle1
			Target prediction program
milRNA	milRNA-sequence	star-sequence	miRanda	score	MFE	TAPIR	score	psRNAtarget	UPE
milR-1	uugguacgaucgauuggaga	cccagucggugguaucauguc	Pc22g17450	164	-25.29	Pc12g02820	4
			Pc12g13700	161	-28.62
			Pc12g13860	161	-26.43
			Pc13g08520	174	-26.96
			Pc22g07070	161	-28.61
milR-2	ugagaacgcugauauauauau	uauaauuuuguugaagucuuac						Pc22g19610	23.867
milR-3	uagaagaucaugcagcaugua	uaugcgggccuucuuguuc	Pc13g08820	176	-25.31			Pc12g08230	13.544
			Pc22g08300	176	-25.08			Pc21g10710	17.947
								Pc16g02820	20.92
milR-4	ugcgacacaagaacaaucggacgau	ucuacgaccauucuuucgcuau	Pc22g24970	151	-25.09
			Pc22g23260	174	-27.89
milR-5	ugacauaggaacgacgaga	uuugguugaucaauggcaauu				Pc18g02830	4
						Pc15g01570	3.5
milR-6	ucgggcccguagcugugaugc	aacucgguugccuggugccug	Pc12g15260	174	-33.15			Pc12g15260	17.157
milR-7	uagguucaggaaguucucucc	aggaucugugucuucaacc	Pc22g02960	179	-25.42	Pc20g11260	4	Pc22g02960	16.979
			Pc24g00280	164	-25.96
			Pc20g04800	174	-25.69
			Pc20g01560	165	-26.58
			Pc19g00200	167	-28.86
milR-8	uggcuacggauaugacucuc	agggaguguccgcuggcgagcc	Pc04g00060	190	-40.17	Pc04g00060	0	Pc04g00060	21.65
			Pc19g00700	190	-40.17	Pc19g00700	0	Pc19g00700	23.636
			Pc24g01200	190	-40.17	Pc24g01200	0	Pc24g01200	23.777
			Pc24g02780	190	-40.17	Pc24g02780	0	Pc24g02780	24.459
milR-9	ggccccagagaucguuggucuaa	ugaccgaccgaaaucugac	Pc22g25170	177	-33.47
			116 targets
milR-10	uagccaucucgucgagguaga	uacuagagguuguugcuag	Pc22g03100	158	-34.31	Pc12g07140	4
			26 targets
milR-11	uaugucugcucugguccaugac	ucacggccaucgagccucuga	Pc16g15330	200	-44.72	Pc16g15330	0	Pc16g15330	20.055
			Pc12g06730	179	-35.29	Pc12g06730	2.5
								Pc22g00810	18.15
milR-12	uccaggcugacgguggcgca	uggcgaucucugccuuccguc				Pc13g03710	0.78
milR-13	uaggacuugaucgcgugagac	ucgccgcguuucuucacuaagg	Pc21g08000	163	-30.37			Pc21g06540	12.586
			20 targets
milR-14	uagaaugcaagcgcguugagc	uucgcggcauuacuuucuccu	Pc24g01250	195	-40.45	Pc24g01250	0	Pc24g01250	13.297
			Pc22g20820	157	-25.3	Pc17g00230	1	Pc17g00230	14.446
			Pc16g14740	167	-25.95	Pc09g00130	2	Pc09g00130	14.458
			Pc06g00450	162	-25.97	Pc21g00150	2	Pc21g00150	15.227
			Pc20g11390	149	-25.08	Pc24g02850	2	Pc24g02850	17.054
			Pc03g00090	161	-27.38	Pc16g06670	3	Pc16g06670	17.602
			Pc21g12190	170	-26.19	Pc16g15100	2	Pc16g15100	13.148
			Pc12g03390	158	-25.01
			Pc22g00590	169	-25.61
			Pc13g14010	167	-25.75
milR-15	uucgauugggaucugggccu	uugcccggggaaaagaaaaaaga	Pc21g06820	164	-29.67	Pc12g16050	3.5	Pc12g16050	21.771
						Pc13g07460	3.5	Pc12g07220	19.774
						Pc24g01840	4	Pc13g07460	23.62
			9 targets			Pc22g13480	4
milR-16	ugggcgggcgagauugaac	uuuccaucggacugguguuga	Pc14g00710	167	-30.69	Pc14g01810	3
			Pc12g15780	168	-32.67	Pc21g00640	4
			45 targets			Pc21g15950	4
milR-17	uccaucguggcugugcacuu	ucuguccagcaccauguagaa	Pc21g18790	171	-29.04			Pc17g00040	21.347
milR-18	uggacgaggaacaucugcac	aucgaguguucugacguaguau
milR-19	cggacgagaaugccgaggcucuguu	aggccccaguuauuccucu
milR-20	uccuacguuacuccaaaggau	ccucuggagcaacguaggac				Pc13g03840	0
						Pc13g03830	4
milR-21	ucccccucgagaagaucuagucugccucu	aggcagauuagaccuugacgggggggaca	Pc21g17740	290	-57.16			Pc13g05360	20.757
			Pc12g12880	286	-60.4
			Pc13g12300	283	-57.6
			Pc16g00040	280	-59.29
			Pc12g15970	180	-39.74
			Pc13g10630	177	-34.94
			Pc21g15720	175	-35.45
			Pc16g06500	174	-32.78
			Pc22g11250	173	-36.71
			Pc22g00700	172	-32.41
			118 targets
milR-22	uuuggaugaaauucgaaugaa	ucgacuuucuuugaucaucuu	Pc13g03490	178	-25.6			Pc13g08780	12.808
milR-23	uagacuguuccaaggaugcu	caccuucgaauagugcuu				Pc22g23150	4
milR-24	ugcacaaguggacucucccu	cagacagagcuugugcgcguc
milR-25	ucaucggcaaaacuuggagaa	cucgaaguugaagggcu
milR-26	ucacacguagaaauccagau	uguguucaucugaccgugcucccu	Pc21g21880	171	-26.07			Pc16g04940	13.05
milR-27	ucuaccgagacugucuuuga	uggagucagccucggagcuu	Pc22g09990	168	-29.65	Pc22g09990	3.5	Pc21g19450	14.372
			13 targets					Pc18g02650	16.957
milR-28	uuagcaugcaugguauugua	ccaccaucgcaucagggcu	Pc12g07940	173	-25.63	Pc16g06710	4	Pc16g06710	11.754
						Pc06g01010	4	Pc06g01010	14.245
						Pc21g13960	4	Pc21g13960	16.357
						Pc21g13970	4	Pc21g13970	16.551
						Pc22g10220	4
milR-29	ugcuuggucgucacucggga	ccagaaccaucgccaucggau	Pc20g05760	190	-44.49	Pc20g05760	0	Pc20g05760	18.522
			Pc18g04580	170	-31.76	Pc18g04580	3	Pc18g04580	19.883
			43 targets
milR-30	uaccaagucgucgaaaugcu	uacaaucgccaccugucccaa	Pc22g16980	169	-27.96	Pc22g16980	3.5	Pc22g16980	21.243
						Pc22g01730	4
						Pc21g21700	4
			6 targets
milR-31	ugagaccgcggagcaaacg	uugcgcaaaagguuggaggu	Pc22g13440	185	-41.77	Pc22g13440	0
			Pc21g05840	176	-34.5	Pc21g05840	2.5
			Pc21g02000	171	-31.51	Pc21g02000	4
			Pc12g10520	172	-30.62	Pc12g10520	3.5
			42 targets
milR-32	uggagaaugucacuuguggaa	ucuucaggugccucuucacuu	Pc12g12030	165	-29.04			Pc22g22990	15.426
			9 targets
milR-33	augcccuucggcguuagucuacc	uuagcuaacgcccaaggg	Pc20g11940	171	-30.18			Pc21g11000	16.255
			Pc16g07510	183	-30.24
			39 targets
milR-34	uuucccaucucgaucaccgga	ucagaucagaucccggcaga	Pc16g04680	195	-44.32	Pc16g04680	0	Pc16g04680	19.856
			Pc18g05650	171	-27.98			Pc18g05650	21.667
			Pc13g08300	173	-30.27			Pc13g06290	21.894
			40 targets
