# Supplementary material for: Dicer-Dependent Biogenesis of Small RNAs and Evidence for MicroRNA-Like RNAs in the Penicillin Producing Fungus Penicillium chrysogenum
Source: PLoS One. 2015 May 8;10(5):e0125989. doi: 10.1371/journal.pone.0125989 (PMC4425646; doi:10.1371/journal.pone.0125989)
Supplement: S2 Table — (XLSX) [file pone.0125989.s008.xlsx]

## Sheet: Tabelle1
Strain	Characteristics	Source
P2niaD18	Penicillin producer; niaD-	[24]
∆ku70FRT2	trpC(p)::Pcflp ptrA(p)::ptrA ∆Pcku70::FRT	[53]
∆dcl2	∆Pcku70::FRT2 ∆dcl2::trpC(p)::ble	This study
∆dcl1	∆Pcku70::FRT2 ∆dcl1::FRT::xyl(p)::Pcflp::trpC(p)::nat::FRT	This study
∆dcl2:∆dcl1	∆Pcku70::FRT2 ∆dcl2::trpC(p)::ble ∆dcl1::FRT2::xyl(p)::Pcflp::trpC(p)::nat::FRT	This study
