# Supplementary material for: Dicer-Dependent Biogenesis of Small RNAs and Evidence for MicroRNA-Like RNAs in the Penicillin Producing Fungus Penicillium chrysogenum
Source: PLoS One. 2015 May 8;10(5):e0125989. doi: 10.1371/journal.pone.0125989 (PMC4425646; doi:10.1371/journal.pone.0125989)
Supplement: S3 Table — (XLSX) [file pone.0125989.s009.xlsx]

## Sheet: Tabelle1
RNA-Mix Strain: P2niaD18
Media	Period	Cultivation
Oatmeal	2d	Solid medium, culture on disc filters; 27 °C
	3d	Solid medium, culture on disc filters; 27 °C
	5d	Solid medium, culture on disc filters; 27 °C
M322	2d	Solid medium, culture on disc filters; 27 °C
	3d	Solid medium, culture on disc filters; 27 °C
	5d	Solid medium, culture on disc filters; 27 °C
MM	3d	shaking flasks; 27 °C; 120 r.p.m.
	4d	shaking flasks; 27 °C; 120 r.p.m.
	5d	shaking flasks; 27 °C; 120 r.p.m.
CCM	3d	shaking flasks; 27 °C; 120 r.p.m.
	4d	shaking flasks; 27 °C; 120 r.p.m.
	5d	shaking flasks; 27 °C; 120 r.p.m.
∆ku70FRT2
Strain	Medium	Period	Cultivation
∆ku70FRT2	CCM	3d	shaking flasks; 27 °C; 120 r.p.m.
∆dcl2∆dcl1
Strain	Medium	Period	Cultivation
∆dcl21 T10	CCM	3d	shaking flasks; 27 °C; 120 r.p.m.
