# Supplementary material for: Dicer-Dependent Biogenesis of Small RNAs and Evidence for MicroRNA-Like RNAs in the Penicillin Producing Fungus Penicillium chrysogenum
Source: PLoS One. 2015 May 8;10(5):e0125989. doi: 10.1371/journal.pone.0125989 (PMC4425646; doi:10.1371/journal.pone.0125989)
Supplement: S4 Table — (XLSX) [file pone.0125989.s010.xlsx]

## Sheet: Tabelle1
Species	Dicer-like	Argonaute-like
Penicillium chrysogenum[1]	Pc21g06890	Pc12g03410
	Pc12g13700	Pc22g03240
Neurospora crassa[2]	NCU08270	NCU04730
	NCU06766	NCU09434
Fusarium oxysporum[3]	FOWG_05433	FOWG_09360
	FOWG_04037	FOWG_17572
		FOWG_17385
Trichoderma reesei[4]	EGR44851	EGR47217
	EGR47129	EGR48995
		EGR49421
Cryptococcus neoformans[5]	CNC03670	CNJ00610
	CNC03680	CNJ00490
Botrytis cinerea[6]	BC1G_10104	BC1G_00797
	BC1G_10438	BC1G_06939
References:
[1] van den Berg,M.A., Albang,R., Albermann,K., Badger,J.H, Daran,J.M., et al. (2008) Genome sequencing and analysis of the filamentous fungus Penicillium chrysogenum. Nat Biotechnol 26: 1161-1168.
[2] Galagan,J.E., Calvo,S.E., Borkovich,K.A., Selker,E.U., Read,N.D., et al. (2003) The genome sequence of the filamentous fungus Neurospora crassa. Nature 422: 859-868.
[3] Ma,L.-J., Gale,L.R., Schwartz,D.C., Zhou,S., Corby-Kistler,H., et al. (2011) The Genome Sequence of Fusarium oxysporum MN25. The Broad Institute Genome Sequencing Platform, unpublished.
[4] Martinez,D., Berka,R.M., Henrissat,B., Saloheimo,M., Arvas,M., et al. (2008) Genome sequencing and analysis of the biomass-degrading fungus Trichoderma reesei (syn. Hypocrea jecorina). Nat Biotechnol 26: 553-560.
[5] Loftus,B.J., Fung,E., Roncaglia,P., Rowley,D., Amedeo,P., et al. (2005) The genome of the basidiomycetous yeast and human pathogen Cryptococcus neoformans. Science 307: 1321-1324.
[6] Birren,B., Galagan,J., Lander,E., Devon,K., Nusbaum,C., et al. (2005) Annotation of the Botryotinia fuckeliana B05.10 genome. The Broad Institute Genome Sequencing Platform, unpublished.
