# Supplementary material for: Dicer-Dependent Biogenesis of Small RNAs and Evidence for MicroRNA-Like RNAs in the Penicillin Producing Fungus Penicillium chrysogenum
Source: PLoS One. 2015 May 8;10(5):e0125989. doi: 10.1371/journal.pone.0125989 (PMC4425646; doi:10.1371/journal.pone.0125989)
Supplement: S5 Table — (XLSX) [file pone.0125989.s011.xlsx]

## Sheet: Tabelle1
Plasmid	Characteristics	Source
pKOdcl2	5’ dcl2 fragment, trpC promoter of A. nidulans, ble resistance gene of S. hindustanus, 3’ dcl2 fragment	[24]
pKOdcl1	5’ dcl1 fragment, 5’ FRT, xyl promoter and Pcflp gene trpC from P. chrysogenum, trpC promoter of A. nidulans, nat gene of S. noursei, 3‘ FRT, 3‘ dcl1 fragment	This study
