# Supplementary material for: Dicer-Dependent Biogenesis of Small RNAs and Evidence for MicroRNA-Like RNAs in the Penicillin Producing Fungus Penicillium chrysogenum
Source: PLoS One. 2015 May 8;10(5):e0125989. doi: 10.1371/journal.pone.0125989 (PMC4425646; doi:10.1371/journal.pone.0125989)
Supplement: S6 Table — (XLSX) [file pone.0125989.s012.xlsx]

## Sheet: Tabelle1
Name	Sequence	Discription
dcl2-5'-for	ACGCGTAGCATCATTGTACCCCC	dcl2 5' cloning fragment and probe
dcl2-5'-rev	GGATCCGATAAGCAACAAGTCTC	dcl2 5' cloning fragment and probe
dcl2-3'-for	CTCGAGGCTCGGACTTAATAGCTTG	dcl2 3' cloning fragment and probe
dcl2-3'-rev	TCTAGAAAACAGCGCGAGGAGACC	dcl2 3' cloning fragment and probe
dcl1-5'-for	ATATATTTCGAAGTCGGATTGGCCATGTATTGC	dcl1 5' cloning fragment and probe
dcl1-5'-rev	ATATATCATATGATCGTGTGCTAGGATACGTGG	dcl1 5' cloning fragment and probe
dcl1-3'-for	ATATATGCGGCCGCAGGAAAGAAATTGCGGGGGAC	dcl1 3' cloning fragment and probe
dcl1-3'-rev	ATATATTTATAATTCCGCATCCTTCAGAGCAGC	dcl1 3' cloning fragment and probe
KOdcl1-5'-for	TCTGGCAGCAGCATCGTTGG	Validation of dcl1 deletion (5' region)
KOdcl1-Pxyl-rev	ATCAGTGCCAGCTGTCTTCG	Validation of dcl1 deletion (5' region)
KOdcl1-nat-for	GCGCTCTACATGAGCATGCC	Validation of dcl1 deletion (3' region)
KOdcl1-3'-rev	GCTCTCCAGTACAGTCGACG	Validation of dcl1 deletion (3' region)
milR-1-StarFire	TCTCCAATCGATCGTACCAA-StarFire	Detection of milR-1
milR-1-control	TTGGTACGATCGATTGGAGA	milR-1-StarFire binding control
milR-21-StarFire	AGAGGCAGACTAGATCTTCTCGAGGGGGA-StarFire	Detection of milR-21
milR-21-control	TCCCCCTCGAGAAGATCTAGTCTGCCTCT	milR-21-StarFire binding control
SSU1_qRT_f	ATCCAAGGAAGGCAGCAGGC	rRNA small subunit used for qRT-PCR normalization
SSU2_qRT_r	TGGAGCTGGAATTACCGCG	rRNA small subunit used for qRT-PCR normalization
Pc22g17450_qRT_f	CGCTCTCTTTGTTGGTGGCG	qRT-PCR primer
Pc22g17450_qRT_r	ACCATCCTCTACAGCTGCCC	qRT-PCR primer
Pc21g17740_qRT_f	GAACGTGCGTGCTCTCCAAG	qRT-PCR primer
Pc21g17740_qRT_r	ACAGGCGGTTATGACGGGTT	qRT-PCR primer
Pc18g04580_qRT_f	CGATCGGTGCTAAGCCATGC	qRT-PCR primer
Pc18g04580_qRT_r	GGACTATCGGTTCGGCAGCT	qRT-PCR primer
Pc12g15260_qRT_f	ACTTTGCCGTGGATGGTGGA	qRT-PCR primer
Pc12g15260_qRT_r	GCTGTTCATCCACGGTGCTG	qRT-PCR primer
Pc22g02960_qRT_f	AAGGGCGAGGAGATGAGTGC	qRT-PCR primer
Pc22g02960_qRT_r	TATCTGCACGCTCTTGGGCT	qRT-PCR primer
Pc04g00060_qRT_f	TCATCCCCTCCAACCCAACG	qRT-PCR primer
Pc04g00060_qRT_r	TTGGGGCACTCAGGGTCAAG	qRT-PCR primer
Pc17g00440_qRT_f	CACCACCAAGTCGCTTTGCA	qRT-PCR primer
Pc17g00440_qRT_r	CAGTGACGACAGAGCCACCA	qRT-PCR primer
Pc24g01940_qRT_f	CGATCATCTGCGGCGACAAC	qRT-PCR primer
Pc24g01940_qRT_r	TCCTTGCCACTTTCGCTGGA	qRT-PCR primer
Pc20g06530_qRT_f	TCTCCGTTGCTGTCGACCTG	qRT-PCR primer
Pc20g06530_qRT_r	GAAGGTCAGGTCGAGGAGGC	qRT-PCR primer
Pc12g14660_qRT_f	AGAGATCGCTACGCCCCAAC	qRT-PCR primer
Pc12g14660_qRT_r	CATTTGAGGGTCTTGGCCGC	qRT-PCR primer
